# Supplementary material for: TMEM135 regulates primary ciliogenesis through modulation of intracellular cholesterol distribution
Source: EMBO Rep. 2020 Mar 11;21(5):e48901. doi: 10.15252/embr.201948901 (PMC7202201; doi:10.15252/embr.201948901)
Supplement: Supplementary file 3 — Source Data for Expanded View and Appendix [file EMBR-21-e48901-s008.zip]

Archive with 5 entries (4 files):
- Source Data Fig EV5.tiff
- __MACOSX/
- __MACOSX/._Source Data Fig EV5.tiff
- Appendix Figures Source Data.zip
- __MACOSX/._Appendix Figures Source Data.zip
